# Supplementary material for: Prevalence of and Risk Factors for Nonprescription Antibiotic Use among Individuals Presenting to One Hospital in Saudi Arabia after the 2018 Executive Regulations of Health Practice Law: A Cross-Sectional Study
Source: Antibiotics (Basel). 2021 Jul 29;10(8):923. doi: 10.3390/antibiotics10080923 (PMC8388660; doi:10.3390/antibiotics10080923)
Supplement: Supplementary file 1 [file antibiotics-10-00923-s001.zip]

Archive with 1 entries (1 files):
- antibiotics-1257839-supplementary.pdf
